# Supplementary material for: Effect of TiO2 Nanoparticle on Bioaccumulation of ndl-PCBs in Mediterranean Mussels (Mitilus galloprovincialis)
Source: Animals (Basel). 2023 Mar 30;13(7):1208. doi: 10.3390/ani13071208 (PMC10093413; doi:10.3390/ani13071208)
Supplement: Supplementary file 1 [file animals-13-01208-s001.zip]

Archive with 1 entries (1 files):
- animals-2243960-supplementary.pdf
